# Supplementary material for: Evolutionary analyses of intrinsically disordered regions reveal widespread signals of conservation
Source: PLoS Comput Biol. 2024 Apr 25;20(4):e1012028. doi: 10.1371/journal.pcbi.1012028 (PMC11075841; doi:10.1371/journal.pcbi.1012028)
Supplement: S1 Table — (XLSX) [file pcbi.1012028.s016.xlsx]

## Sheet: S1 Table
Species IDs	Minimum number
dinn, dgri, dhyd	2
dnov, dvir	1
dmoj, dnav	1
dper, dpse	1
dgua, dsob	1
dana, dbip	1
dkik, dser	1
dele, drho	1
dtak, dbia	1
dspu, dsuz	1
dere, dtei	1
dsan, dyak	1
dmel	1
dmau, dsec, dsim	1
