# Supplementary material for: Evolutionary analyses of intrinsically disordered regions reveal widespread signals of conservation
Source: PLoS Comput Biol. 2024 Apr 25;20(4):e1012028. doi: 10.1371/journal.pcbi.1012028 (PMC11075841; doi:10.1371/journal.pcbi.1012028)
Supplement: S2 Table — (XLSX) [file pcbi.1012028.s017.xlsx]

## Sheet: S2 Table
Feature ID	Feature name	Group name	Range	Description	Changes from Zarin et al.
fraction_S	S fraction	amino acid content	[0, 1]
fraction_P	P fraction	amino acid content	[0, 1]
fraction_T	T fraction	amino acid content	[0, 1]
fraction_A	A fraction	amino acid content	[0, 1]
fraction_H	H fraction	amino acid content	[0, 1]
fraction_Q	Q fraction	amino acid content	[0, 1]
fraction_N	N fraction	amino acid content	[0, 1]
fraction_G	G fraction	amino acid content	[0, 1]
FCR	fraction charged residues	charge properties	[0, 1]	basic residue fraction + acidic residue fraction
NCPR	net charge per residue	charge properties	[-1, 1]	basic residue fraction - acidic residue fraction
net_charge	net charge	charge properties	(-∞, ∞)	#[RK] - #[DE]
net_charge_P	net charge with phosphorylation	charge properties	(-∞, ∞)	net charge including phosphorylation of [ST]P consensus sites with -1.5 charge per site
kappa	kappa	charge properties	(0, 1]	measure of separation between positively and negatively charged residues
omega	omega	charge properties	(0, 1]	measure of separation between charged residues or prolines and all other residues
SCD	sequence charge decoration	charge properties	(-∞, ∞)	measure of separation between positively and negatively charged residues
RK_ratio	R/K ratio	charge properties	(0, ∞)	adjusted ratio of arginine to lysine residues: (#R + 1)/(#K + 1)
ED_ratio	E/D ratio	charge properties	(0, ∞)	adjusted ratio of glutamic acid to aspartic acid residues: (#E + 1)/(#D + 1)
fraction_acidic	acidic residue fraction	physiochemical properties	[0 ,1]
fraction_basic	basic residue fraction	physiochemical properties	[0 ,1]
fraction_aliphatic	aliphatic residue fraction	physiochemical properties	[0 ,1]
fraction_polar	polar residue fraction	physiochemical properties	[0 ,1]		removed glycine
fraction_chainexp	chain-expanding residue fraction	physiochemical properties	[0 ,1]
fraction_aromatic	aromatic residue fraction	physiochemical properties	[0 ,1]
fraction_disorder	disorder-promoting residue fraction	physiochemical properties	[0 ,1]
radius_gyration	radius of gyration	physiochemical properties	[0, ∞)	number of residues to the 0.6 power	substituted for length
hydropathy	hydropathy	physiochemical properties	[0 ,1]	normalized Kyte-Doolittle scale
isopoint	isoelectric point	physiochemical properties	(-∞, ∞)	pH where charge of peptide is neutral
PPII_propensity	PPII propensity	physiochemical properties	[0, 1]	propensity for proline to form left-handed helices
repeat_Q	Q repeat fraction	repeats and complexity	[0, 1]	fraction 2 or more consecutive Q
repeat_N	N repeat fraction	repeats and complexity	[0, 1]	fraction 2 or more consecutive N
repeat_S	S repeat fraction	repeats and complexity	[0, 1]	fraction 2 or more consecutive S
repeat_G	G repeat fraction	repeats and complexity	[0, 1]	fraction 2 or more consectuive G
repeat_E	E repeat fraction	repeats and complexity	[0, 1]	fraction 2 or more consecutive E
repeat_D	D repeat fraction	repeats and complexity	[0, 1]	fraction 2 or more consecutive D
repeat_K	K repeat fraction	repeats and complexity	[0, 1]	fraction 2 or more consecutive K
repeat_R	R repeat fraction	repeats and complexity	[0, 1]	fraction 2 or more consecutive R
repeat_P	P repeat fraction	repeats and complexity	[0, 1]	fraction 2 or more consecutive P
repeat_QN	[QN] repeat fraction	repeats and complexity	[0, 1]	fraction 2 or more consecutive [QN]
repeat_RG	[RG] repeat fraction	repeats and complexity	[0, 1]	fraction 2 or more consecutive [RG]
repeat_FG	[FG] repeat fraction	repeats and complexity	[0, 1]	fraction 2 or more consecutive [FG]
repeat_SG	[SG] repeat fraction	repeats and complexity	[0, 1]	fraction 2 or more consecutive [SG]
repeat_SR	[SR] repeat fraction	repeats and complexity	[0, 1]	fraction 2 or more consecutive [SR]
repeat_AP	[KAP] repeat fraction	repeats and complexity	[0, 1]	fraction 2 or more consecutive [KAP]
repeat_TS	[PTS] repeat fraction	repeats and complexity	[0, 1]	fraction 2 or more consecutive [PTS]
wf_complexity	Wootton-Federhen sequence complexity	repeats and complexity	[0, 1]	complexity based on SEG algorithm: blob length=IDR length, step size=1
CLV_Separin_Metazoa	separase cleavage motif	motifs	[0, ∞)		Metazoa motif instead of fungi
DEG_APCC_KENBOX_2	APCC-binding destruction motif	motifs	[0, ∞)
DEG_APCC_TPR_1	APCC-TPR-docking motif	motifs	[0, ∞)
DOC_CKS1_1	Cks1 ligand	motifs	[0, ∞)
DOC_MAPK_DCC_7	MAPK docking motif	motifs	[0, ∞)
DOC_MAPK_gen_1	MAPK docking motif	motifs	[0, ∞)
DOC_MAPK_HePTP_8	MAPK docking motif	motifs	[0, ∞)
DOC_PP1_RVXF_1	PP1-docking motif RVXF	motifs	[0, ∞)
DOC_PP2B_PxIxI_1	calcineurin (PP2B)- docking motif PxIxI	motifs	[0, ∞)
LIG_APCC_Cbox_1	APC/C_Apc2-docking motif	motifs	[0, ∞)		Metazoa motif instead of fungi
LIG_AP_GAE_1	gamma-adaptin ear interaction motif	motifs	[0, ∞)
LIG_CaM_IQ_9	helical calmodulin binding motif	motifs	[0, ∞)
LIG_EH_1	EH ligand	motifs	[0, ∞)
LIG_eIF4E_1	eIF4E binding motif	motifs	[0, ∞)
LIG_GLEBS_BUB3_1	GLEBS motif	motifs	[0, ∞)
LIG_LIR_Gen_1	Atg8 protein family ligands	motifs	[0, ∞)		same ELM entry, but updated regex
LIG_PCNA_PIPBox_1	PCNA binding PIP box	motifs	[0, ∞)		same ELM entry, but updated regex
LIG_SUMO_SIM_par_1	SUMO interaction site	motifs	[0, ∞)
MOD_CDK_SPxK_1	CDK phosphorylation site	motifs	[0, ∞)
MOD_LATS_1	LATS kinase phosphorylation motif	motifs	[0, ∞)
MOD_SUMO_for_1	sumoylation site	motifs	[0, ∞)
TRG_ER_FFAT_1	FFAT motif	motifs	[0, ∞)		same ELM entry, but updated regex
TRG_Golgi_diPhe_1	ER export signals	motifs	[0, ∞)
TRG_NLS_MonoExtN_4	classical nuclear localization signals	motifs	[0, ∞)
MOD_CDK_STP	CDK phosphorylation motif	motifs	[0, ∞)
MOD_MEC1	Mec1 phosphorylation motif	motifs	[0, ∞)
MOD_PRK1	Prk1 phosphorylation motif	motifs	[0, ∞)
MOD_IPL1	Ipl1 phosphorylation motif	motifs	[0, ∞)
MOD_PKA	Pka phosphorylation motif	motifs	[0, ∞)
MOD_CKII	Ckii phosphorylation motif	motifs	[0, ∞)
MOD_IME2	Ime2 phosphorylation motif	motifs	[0, ∞)
DOC_PRO	proline rich motif	motifs	[0, ∞)
TRG_ER_HDEL	ER localization motif	motifs	[0, ∞)
TRG_MITOCHONDRIA	mitochondrial localization motif	motifs	[0, ∞)
MOD_ISOMERASE	disulfide isomerase motif	motifs	[0, ∞)
TRG_FG	FG nucleoporin motif	motifs	[0, ∞)
INT_RGG	RGG motif	motifs	[0, ∞)
