# Supplementary material for: Evolutionary analyses of intrinsically disordered regions reveal widespread signals of conservation
Source: PLoS Comput Biol. 2024 Apr 25;20(4):e1012028. doi: 10.1371/journal.pcbi.1012028 (PMC11075841; doi:10.1371/journal.pcbi.1012028)
Supplement: S3 Table — (XLSX) [file pcbi.1012028.s018.xlsx]

## Sheet: S3 Table
Feature ID	Regular expression
fraction_S	S
fraction_P	P
fraction_T	T
fraction_A	A
fraction_H	H
fraction_Q	Q
fraction_N	N
fraction_G	G
fraction_acidic	[DE]
fraction_basic	[RK]
fraction_aliphatic	[ALMIV]
fraction_polar	[QNSTCH]
fraction_chainexp	[EDRKP]
fraction_aromatic	[FYW]
fraction_disorder	[TAGRDHQKSEP]
repeat_Q	Q{2,}
repeat_N	N{2,}
repeat_S	S{2,}
repeat_G	G{2,}
repeat_E	E{2,}
repeat_D	D{2,}
repeat_K	K{2,}
repeat_R	R{2,}
repeat_P	P{2,}
repeat_QN	[QN]{2,}
repeat_RG	[RG]{2,}
repeat_FG	[FG]{2,}
repeat_SG	[SG]{2,}
repeat_SR	[SR]{2,}
repeat_AP	[KAP]{2,}
repeat_TS	[PTS]{2,}
CLV_Separin_Metazoa	E[IMPVL][MLVP]R.
DEG_APCC_KENBOX_2	.KEN.
DEG_APCC_TPR_1	.[ILM]R
DOC_CKS1_1	[MPVLIFWYQ].(T)P..
DOC_MAPK_DCC_7	[RK].{2,4}[LIVP]P.[LIV].[LIVMF]|[RK].{2,4}[LIVP].P[LIV].[LIVMF]
DOC_MAPK_gen_1	[KR]{0,2}[KR].{0,2}[KR].{2,4}[ILVM].[ILVF]
DOC_MAPK_HePTP_8	([LIV][\^{}P][\^{}P][RK]....[LIVMP].[LIV].[LIVMF])|([LIV][\^{}P][\^{}P][RK][RK]G.{4,7}[LIVMP].[LIV].[LIVMF])
DOC_PP1_RVXF_1	..[RK].{0,1}[VIL][\^{}P][FW].
DOC_PP2B_PxIxI_1	.P[\^{}P]I[\^{}P][IV][\^{}P]
LIG_APCC_Cbox_1	[DE]R[YFH][ILFVM][PAG].R
LIG_AP_GAE_1	[DE][DES][DEGAS]F[SGAD][DEAP][LVIMFD]
LIG_CaM_IQ_9	[ACLIVTM][\^{}P][\^{}P][ILVMFCT]Q[\^{}P][\^{}P][\^{}P][RK][\^{}P]{4,5}[RKQ][\^{}P][\^{}P]
LIG_EH_1	.NPF.
LIG_eIF4E_1	Y....L[VILMF]
LIG_GLEBS_BUB3_1	[EN][FYLW][NSQ].EE[ILMVF][\^{}P][LIVMFA]
LIG_LIR_Gen_1	[EDST].{0,2}[WFY][\^{}RKPGWFY][\^{}PG][ILVFM]((.{0,4}[PLAFIVMY])|($)|(.{0,3}[ED]))
LIG_PCNA_PIPBox_1	[QM].[\^{}FHWY][LIVM][\^{}P][\^{}PFWYMLIV](([FYHL][FYW])|([FYH][FYWL]))..
LIG_SUMO_SIM_par_1	[DEST]{0,5}.[VILPTM][VIL][DESTVILMA][VIL].{0,1}[DEST]{1,10}
MOD_CDK_SPxK_1	...([ST])P.[KR]
MOD_LATS_1	H.[KR]..([ST])[\^{}P]
MOD_SUMO_for_1	[VILMAFP](K).E
TRG_ER_FFAT_1	[EDS].{0,4}[ED][FY][FYKREM][DE][AC].{1,2}[EDST]
TRG_Golgi_diPhe_1	Q.{6,6}FF.{6,7}
TRG_NLS_MonoExtN_4	(([PKR].{0,1}[\^{}DE])|([PKR]))((K[RK])|(RK))(([\^{}DE][KR])|([KR][\^{}DE]))[\^{}DE]
MOD_CDK_STP	[ST]P
MOD_MEC1	[ST]Q
MOD_PRK1	[LIVM]....TG
MOD_IPL1	[RK].[ST][LIV]
MOD_PKA	R[RK].S
MOD_CKII	[ST][DE].[DE]
MOD_IME2	RP.[ST]
DOC_PRO	P..P
TRG_ER_HDEL	HDEL
TRG_MITOCHONDRIA	[MR]L[RK]
MOD_ISOMERASE	C..C
TRG_FG	F.FG|GLFG
INT_RGG	RGG|RG
